# Supplementary material for: Empowering Communities through Citizen Science: Dengue Prevention in Córdoba
Source: Biology (Basel). 2024 Oct 15;13(10):826. doi: 10.3390/biology13100826 (PMC11504844; doi:10.3390/biology13100826)
Supplement: Supplementary file 1 [file biology-13-00826-s001.zip]

Archive with 1 entries (1 files):
- biology-3201863-supplementary.pdf
